# Supplementary material for: ARG1 mRNA Level Is a Promising Prognostic Marker in Head and Neck Squamous Cell Carcinomas
Source: Diagnostics (Basel). 2021 Mar 31;11(4):628. doi: 10.3390/diagnostics11040628 (PMC8065482; doi:10.3390/diagnostics11040628)
Supplement: Supplementary file 1 [file diagnostics-11-00628-s001.zip]

Archive with 11 entries (11 files):
- Supplementary Files/Figure S1 left.jpg
- Supplementary Files/Figure S1 right.jpg
- Supplementary Files/Figure S2 lower left.jpg
- Supplementary Files/Figure S2 lower right.jpg
- Supplementary Files/Figure S2 upper left.jpg
- Supplementary Files/Figure S2 upper right.jpg
- Supplementary Files/Figure S3 A.jpg
- Supplementary Files/Figure S3 B.jpg
- Supplementary Files/Figure S3 C.jpg
- Supplementary Files/Supplementary files.docx
- Supplementary Files/Table S1.xlsx
