# Supplementary material for: ARG1 mRNA Level Is a Promising Prognostic Marker in Head and Neck Squamous Cell Carcinomas
Source: Diagnostics (Basel). 2021 Mar 31;11(4):628. doi: 10.3390/diagnostics11040628 (PMC8065482; doi:10.3390/diagnostics11040628)
Supplement: Supplementary file 1 [file diagnostics-11-00628-s001.zip › Supplementary Files/Table S1.xlsx]

## Sheet: List1
		1-male	999 - N/A	0 - no	0 - no	0 - no	0 - no	1 - oropharynx						999 - N/A	0 - no
		2 - female		1 - yes	1 - yes	1 - yes	1 - yes	2 - oral cavity							1 - yes									IHC Tumor parenchyma (abslute cell numbers)								IHC Tumor parenchyma (cells/Mpx)							IHC stroma (absolute cell numbers)								IHC Stroma (cells/Mpx)
sample ID	age	gender	education (years)	smoking now	smoking ever	alcohol now	alcohol ever	localization	Charlson score	pT	pN	pM	pS	grade	extracapsular spread	HPV status (mRNA E6)	HPV DNA	p16	Relapse	relapse date	Last contact (date)	date of death		Tumor parenchyma area (pixels)	M1 (CD68+CD80)	M2-163 (CD68+CD163)	M2-ARG (CD68+ARG1)	ARG1	CD80	OTHER	Total cells	M1 (CD68+CD80)	M2-163 (CD68+CD163)	M2-ARG (CD68+ARG1)	ARG1	CD80	OTHER	Total cells/Mpx	Stroma area (pixels)	M1 (CD68+CD80)	M2-163 (CD68+CD163)	M2-ARG (CD68+ARG1)	ARG1	CD80	OTHER	Total cells	M1 (CD68+CD80)	M2-163 (CD68+CD163)	M2-ARG (CD68+ARG1)
406	55	1	999	0	1	1	1	1	1	2	0	0	1	999	0	+	0	+			2020-05-06			6319599	0	0	0	9	0	19439	19448	0	0	0	1.49332	0	3225.41	3226.9	905874	0	0	0	0	9	2846	2855	0	0	0
407	86	1	15	0	0	1	1	1	4	2	1	0	1	999	0	+	HPV16	+			2020-05-14			3531436	181	1	3	13	29	11233	11460	53.7436	0.296926	0.890779	3.86004	8.61086	3335.37	3402.77	3662652	374	0	3	18	2576	7195	10166	107.072	0	0.858866
408	63	1	12	1	1	2	1	1	4	4a	0	0	3	999	0	+	DNA N/A	+			2020-01-08			2045300	2	8	3	42	4	5338	5397	1.02535	4.10141	1.53803	21.5324	2.0507	2736.66	2766.91	4858872	137	136	70	398	1126	8682	10549	29.5655	29.3497	15.1065
411	87	1	29	0	0	2	0	1	7	2	0	0	1	999	0	+	HPV16	+			2020-02-20			5556313	0	1	0	4	0	18619	18624	0	0.188718	0	0.754872	0	3513.74	3514.68	1455708	0	0	0	5	14	3618	3637	0	0	0
412	65	1	12	0	1	1	1	1	4	2	2a	0	4b	2	1	+	HPV16	-			2020-05-28			3659771	0	45	0	0	0	10371	10416	0	12.8931	0	0	0	2971.44	2984.33	3358451	18	388	0	8	22	7047	7483	5.61996	121.141	0
413	51	1	11	0	0	1	1	1	1	2	1	0	1	999	1	+	HPV16	+			2020-02-13			6068163	11	86	0	5	40	19881	20023	1.9008	14.8608	0	0.863998	6.91198	3435.43	3459.97	1168097	6	51	0	4	17	4097	4175	5.38607	45.7816	0
416	65	1	13	0	1	2	0	2	2	2	1	0	3	2	0	-	0	-			2017-09-21			4322708	46	0	2	11	1	6673	6733	11.1584	0	0.485148	2.66831	0.242574	1618.7	1633.25	2845771	115	1	39	80	247	5724	6206	42.3738	0.368468	14.3703
417	56	1	13	0	1	1	1	1	3	2	1	0	1	999	0	+	HPV16	+			2020-05-21			5993387	0	0	0	0	0	22953	22953	0	0	0	0	0	4015.75	4015.75	1215726	0	11	0	0	1	2833	2845	0	9.48761	0
418	63	1	999	1	1	1	1	1	2	2	3b	0	4b	2	1	-	0	-			2017-09-30	2018-01-19		3742863	5	1	3	156	29	6078	6272	1.40077	0.280153	0.84046	43.7039	8.12445	1702.77	1757.12	3479796	74	0	4	209	69	8939	9295	22.2986	0	1.20533
419	69	1	999	0	1	1	1	2	6	1	0	0	1	1-3	0	-	0	-			2017-10-02	2018-06-10		4803101	0	0	1	19	0	3137	3157	0	0	0.218312	4.14793	0	684.846	689.212	2433443	2	80	2	84	10	4762	4940	0.861804	34.4722	0.861804
420	64	2	18	0	1	2	0	1	2	2	0	0	2	2	0	-	HPV16	-	Yes	2018-07-23	2020-03-22			4658091	33	223	2	40	2	9211	9511	7.42858	50.1992	0.450217	9.00434	0.450217	2073.47	2141.01	2501221	27	583	10	84	186	4430	5320	11.3191	244.409	4.19226
422	51	1	999	0	1	1	0	1	2	2	1	0	1	999	0	+	HPV16	+			2020-04-23			4156746	285	89	1	19	8	9005	9407	71.8938	22.451	0.252259	4.79292	2.01807	2271.59	2373	3080035	814	518	6	28	721	5585	7672	277.121	176.349	2.04266
423	68	1	9	0	0	2	0	1	1	2	1	0	1	999	0	+	HPV16	+			2017-10-23			5332986	0	0	0	1	0	17585	17586	0	0	0	0.196621	0	3457.58	3457.77	1661875	0	0	0	8	39	2570	2617	0	0	0
424	66	1	999	0	0	2	0	1	2	2	0	0	1	999	0	+	HPV16	+			2020-01-30			5156771	8	28	31	452	3	12226	12748	1.62672	5.69351	6.30353	91.9095	0.610019	2486.03	2592.17	2010499	35	194	171	1221	33	2548	4202	18.2543	101.181	89.1851
425	63	2	9	0	1	2	1	1	3	1	0	0	1	2	0	-	0	-			2019-12-19			5842034	3	314	2	19	0	12047	12385	0.538465	56.3593	0.358976	3.41028	0	2162.29	2222.96	1351746	1	144	3	15	4	2237	2404	0.77572	111.704	2.32716
427	58	2	13	1	1	2	1	1	5	y4	y3b	0	4c	999	0	-	0	-			2018-09-20	2018-11-21		5285377	0	1	0	107	0	9693	9801	0	0.198392	0	21.2279	0	1923.01	1944.44	1880404	0	14	2	166	0	2164	2346	0	7.80687	1.11527
430	60	1	17	0	0	1	1	1	2	2	0	0	1	999	0	+	HPV16	+			2020-01-09			4410090	1	2	0	165	2	11109	11279	0.237767	0.475535	0	39.2316	0.475535	2641.36	2681.78	2792936	5	12	0	42	125	6215	6399	1.87719	4.50526	0
431	58	2	18	0	0	2	0	1	3	2	1	0	1	999	0	+	HPV16	+			2020-05-14			5482381	2	6	0	5	3	17689	17705	0.382526	1.14758	0	0.956314	0.573789	3383.25	3386.31	1735341	14	13	0	4	163	5346	5540	8.45947	7.85522	0
433	57	1	17	0	0	1	1	1	1	1	1	0	1	999	0	+	HPV16	+			2020-06-03			6370592	0	63	2	3	0	17432	17500	0	10.3696	0.329193	0.493789	0	2869.24	2880.44	866380	0	18	1	4	1	2113	2137	0	21.7853	1.2103
434	65	1	11	0	0	2	0	1	2	2	1	0	1	999	1	+	HPV16	+			2020-02-20			5220365	0	2	0	11	4	16007	16024	0	0.401725	0	2.20949	0.80345	3215.21	3218.62	1999182	46	19	1	12	35	3646	3759	24.1271	9.96555	0.524503
435	55	1	999	1	1	1	1	2	2	1	3b	0	4c	2	0	-	HPV16, 53	-	Yes	2018-07-04	2018-08-14	2018-10-13		2203964	0	33	0	1	0	4323	4357	0	15.7004	0	0.475768	0	2056.75	2072.92	4726593	3	184	0	3	9	6053	6252	0.665538	40.8197	0
437	71	1	13	0	0	2	0	1	4	2	1	0	1	999	1	+	HPV35	+			2020-02-05			5679149	12	3	3	3	4	12629	12654	2.21563	0.553908	0.553908	0.553908	0.738544	2331.77	2336.39	1372819	39	3	0	3	45	2534	2624	29.7887	2.29144	0
439	60	1	19	0	0	1	1	1	4	2	1	0	1	999	0	+	HPV16	+			2020-03-04			4320178	3	40	15	627	0	10239	10924	0.728148	9.70864	3.64074	152.183	0	2485.17	2651.43	2911898	217	197	16	226	42	7146	7844	78.1418	70.9398	5.76161
440	62	2	9	0	1	2	0	2	4	4a	3b	0	4c	2	0	-	HPV16	-	Yes	2019-02-21	2019-04-05	17.2.2020		4951866	4	1	1	19	7	8960	8992	0.847015	0.211754	0.211754	4.02332	1.48228	1897.31	1904.09	2163861	25	12	0	38	278	5124	5477	12.1146	5.81503	0
441	75	1	16	0	1	1	1	1	3	1	1	0	1	999	0	+	HPV16	+			2019-11-14			3212924	0	0	2	361	0	7557	7920	0	0	0.652724	117.817	0	2466.32	2584.79	3978932	4	7	27	553	145	10023	10759	1.05413	1.84472	7.11536
442	70	1	999	1	1	2	1	2	3	1	0	0	1	2	0	-	0	-			2020-01-16			3070519	2	0	0	0	0	8480	8482	0.682996	0	0	0	0	2895.9	2896.59	3952252	43	2	1	50	1854	5396	7346	11.4084	0.530622	0.265311
443	62	1	12	0	0	2	0	1	2	1	1	0	1	999	0	+	HPV16	+			2020-06-11			5745402	9	17	0	1	4	16414	16445	1.64256	3.10262	0	0.182507	0.730028	2995.67	3001.33	1481614	94	133	1	12	702	3189	4131	66.5262	94.1275	0.707725
444	68	1	9	0	0	2	1	1	3	2	1	0	1	999	0	+	HPV16	+			2020-01-30			5299712	0	0	0	0	0	16365	16365	0	0	0	0	0	3237.9	3237.9	1747423	0	0	0	0	4	4102	4106	0	0	0
445	54	1	11	0	0	2	0	1	1	2	0	0	1	999	0	+	HPV16	+			2020-06-04			4125854	4	5	3	51	1	10724	10788	1.01659	1.27074	0.762443	12.9615	0.254148	2725.48	2741.74	3068893	2	16	0	54	49	5997	6118	0.683358	5.46686	0
446	53	1	9	0	1	1	1	1	1	2	1	0	1	999	1	+	HPV16	+	Yes	10/2018 distant, 1/2019 local	2019-05-09			6610797	0	3	1	2	0	19135	19141	0	0.475847	0.158616	0.317231	0	3035.11	3036.06	606631	0	2	2	2	4	1135	1145	0	3.45705	3.45705
447	60	1	12	0	1	1	1	1	3	2	1	0	1	999	0	+	HPV16	+			2020-06-03			4668884	0	0	1	92	0	15241	15334	0	0	0.224588	20.6621	0	3422.95	3443.83	2464612	1	16	0	38	27	5608	5690	0.425453	6.80724	0
448	50	1	19	1	0	1	1	1	1	2	2	0	2	999	1	+	HPV16	+			2020-01-23			4163483	55	34	0	2	39	11434	11564	13.8518	8.56292	0	0.503701	9.82218	2879.66	2912.4	2994741	146	82	0	2	282	5943	6455	51.1203	28.7114	0
449	39	1	12	1	1	2	1	1	0	1	1	0	1	999	0	+	HPV16	+			2020-02-12			5153059	259	40	1	21	16	16867	17204	52.7029	8.13944	0.203486	4.27321	3.25578	3432.2	3500.78	2082341	359	54	2	36	1046	5709	7206	180.777	27.192	1.00711
450	61	1	12	1	1	1	1	2	2	2	3b	0	4c	2	0	-	0	-			2019-07-25			4115788	312	136	1	82	3	6726	7260	79.488	34.6486	0.254769	20.8911	0.764308	1713.58	1849.62	3117794	486	425	9	152	273	6132	7477	163.451	142.936	3.02688
451	59	1	12	0	1	2	0	1	1	2	1	0	1	999	0	+	HPV16	+			2019-10-24			3649799	33	194	0	1	6	9985	10219	9.4808	55.7356	0	0.287297	1.72378	2868.66	2935.89	3564032	332	531	0	19	190	8186	9258	97.6779	156.226	0
452	53	1	13	0	1	1	1	1	1	1	0	0	1	999	0	+	HPV16	+			2020-06-04			6290347	280	168	1	12	38	18749	19248	46.6749	28.0049	0.166696	2.00035	6.33445	3125.38	3208.57	942292	46	34	0	11	296	2017	2404	51.1885	37.835	0
453	65	2	999	0	1	2	0	2	4	1	0	0	1	2	0	-	HPV16	-	Yes	2019-01-18	2019-12-05			3900443	0	0	0	1	0	6092	6093	0	0	0	0.268835	0	1637.74	1638.01	3208949	0	25	0	3	0	5614	5642	0	8.16915	0
455	57	1	12	0	1	1	1	2	3	2	0	0	2	2	0	-	HPV16	-			2019-05-09	2019-09-08		3077708	1	5	4	79	0	4166	4255	0.3407	1.7035	1.3628	26.9153	0	1419.36	1449.68	4095751	17	954	28	648	37	7298	8982	4.35226	244.239	7.16844
456	53	2	14	1	1	2	1	2	1	2	2a	0	4a	2	0	-	0	-			2019-10-24	2020-04-21		4040631	16	1	4	271	4	3687	3983	4.15213	0.259508	1.03803	70.3267	1.03803	956.806	1033.62	3008887	103	26	6	366	9	4912	5422	35.8948	9.06082	2.09096
457	64	1	12	1	1	1	1	1	2	2	0	0	2	2	0	-	0	-			2020-06-12			4810011	19	0	1	182	1	6115	6318	4.14197	0	0.217999	39.6758	0.217999	1333.06	1377.32	2345504	219	256	2	159	112	3427	4175	97.9057	114.447	0.894116
458	63	1	13	0	1	2	1	1	5	3	3b	0	4b	2	0	-	0	-	Yes	2019-04-02	2019-09-05	21.11.2019		3734764	52	0	0	7	19	6472	6550	14.5996	0	0	1.96533	5.33446	1817.09	1838.98	3183847	153	1	0	9	27	5159	5349	50.3894	0.329342	0
463	62	1	14	1	1	2	1	1	3	1	2a	0	4	2	1	-	0	-			2020-06-11			3770839	104	0	0	1	5	10363	10473	28.9198	0	0	0.278075	1.39037	2881.69	2912.28	3389659	93	5	0	19	1069	7784	8970	28.7691	1.54673	0
465	50	1	11	1	1	1	1	2	1	2	0	0	2	2	0	-	0	-			2020-02-20			3324369	118	0	4	211	1	8071	8405	37.2197	0	1.26168	66.5538	0.315421	2545.76	2651.11	3780080	158	9	30	1138	253	6912	8500	43.8284	2.49656	8.32186
466	61	1	15	1	1	1	1	2	2	2	1	0	3	1-2	0	-	HPV16	-			2019-01-23			3986514	7	16	0	6	0	5267	5296	1.84122	4.20849	0	1.57818	0	1385.38	1393.01	3222704	22	11	0	7	28	7153	7221	7.15817	3.57909	0
468	66	1	15	0	0	1	1	2	3	4a	0	0	4a	2	0	-	HPV16	-	Yes	2019-08-29	2019-09-28	2019-10-15		4462780	2	1	0	3	5	6706	6717	0.469921	0.23496	0	0.704881	1.1748	1575.64	1578.23	2576330	4	53	6	200	272	3987	4522	1.62802	21.5712	2.44202
469	48	2	11	0	0	1	1	1	5	1	0	0	1	2	0	-	0	-	Yes	2019-11-14	2019-11-14			4142368	6	0	0	85	61	7024	7176	1.51881	0	0	21.5164	15.4412	1778.02	1816.49	3002894	148	34	8	78	417	5481	6166	51.6799	11.8724	2.79351
471	70	1	12	1	1	1	1	2	3	2	0	0	2	2	0	-	0	-	Yes	2019-01-24	2020-02-19			3857491	6	7	13	180	2	6837	7045	1.63097	1.9028	3.53377	48.9291	0.543657	1858.49	1915.03	3117544	16	221	24	243	41	4634	5179	5.38155	74.3326	8.07232
473	52	2	10	1	1	1	1	1	3	1	1	0	1	2	0	-	0	-			2020-03-05			4964249	34	6	14	395	1	8153	8603	7.18167	1.26735	2.95716	83.4341	0.211226	1722.12	1817.17	2266613	125	80	10	260	357	3662	4494	57.8273	37.0094	4.62618
474	68	2	16	0	1	2	1	2	4	1	1	0	3	2	0	-	0	-			2020-05-28			5845364	199	119	48	586	3	9025	9980	35.6978	21.3469	8.61052	105.12	0.538158	1618.96	1790.27	1389075	307	134	56	229	330	1708	2764	231.746	101.153	42.2729
476	70	1	13	0	1	2	0	2	5	2	3b	0	4b	2	1	-	0	-			2020-01-15			4446733	3	2	0	70	0	4890	4965	0.707425	0.471616	0	16.5066	0	1153.1	1170.79	2773446	30	83	1	380	244	4995	5733	11.3423	31.3804	0.378077
477	46	1	8	1	1	2	1	2	1	2	0	0	2	2	0	-	0	-	Yes	7/2019	2019-08-29	2019-10-20		3997928	9	1	1	129	0	5997	6137	2.36052	0.26228	0.26228	33.8341	0	1572.89	1609.61	3180702	5	32	11	329	0	5039	5416	1.64834	10.5494	3.62635
479	55	2	12	1	1	1	1	2	3	1	0	0	1	2	0	-	0	-			2020-01-23			3536664	28	7	12	52	0	4522	4621	8.30164	2.07541	3.55785	15.4173	0	1340.72	1370.07	3637516	52	31	8	142	391	6140	6764	14.9899	8.93628	2.30614
482	83	2	17	0	0	2	0	2	4	2	0	0	2	2	0	-	0	-	Yes	2019-05-30	2019-09-05	2019-10-03		4663908	534	7	5	13	0	8827	9386	120.058	1.57379	1.12414	2.92276	0	1984.55	2110.23	2530470	108	79	9	315	28	5538	6077	44.753	32.736	3.72942
489	54	1	9	1	1	1	1	2	2	2	0	0	2	2	0	-	0	-			2020-06-25			5492968	27	7	7	10	1	8658	8710	5.15414	1.33626	1.33626	1.90894	0.190894	1652.76	1662.69	1718181	22	16	13	39	5	2487	2582	13.4262	9.76452	7.93367
470	50	1	12	1	1	1	1	1	1	2	1	0	1	999	0	+	HPV16	+			2020-06-08			6424892	63	5	3	76	26	13465	13638	10.2819	0.816026	0.489616	12.4036	4.24334	2197.56	2225.79	781914	37	15	3	89	17	1144	1305	49.6184	20.1156	4.02311
488	76	1	17	0	1	0	0	1	7	1	1	0	1	999	1	+	HPV16	+			2020-06-01			6407649	7	0	2	7	4	18796	18816	1.14551	0	0.327289	1.14551	0.654578	3075.86	3079.13	812472	4	1	0	50	65	2032	2152	5.1624	1.2906	0
493	51	1	12	1	1	1	1	1	1	2	3B	0	4b	2-3	1	-	0	-			2020-02-27			5582944	235	21	3	39	18	10776	11092	44.1372	3.94417	0.563453	7.32489	3.38072	2023.92	2083.27	1637302	42	282	9	46	49	1932	2360	26.898	180.601	5.76386
494	63	1	12	1	1	1	1	2	7	2	0	0	2	2	0	-	16vsl	-			2020-04-23			2080068	45	0	0	51	2	3978	4076	22.6848	0	0	25.7094	1.00821	2005.34	2054.74	5029456	800	0	35	512	920	10357	12624	166.79	0	7.29704
495	72	1	13	0	1	0	0	1	3	2	0	0	1	999	0	+	HPV16	+			2020-06-24			357638	0	0	0	0	0	1031	1031	0	0	0	0	0	3022.84	3022.84	6878522	9	0	0	0	1	22116	22126	1.37198	0	0
499	71	1	16	1	1	1	1	1	4	2	1	0	1	999	0	+	HPV16	+			2020-04-16			3988290	56	3	0	128	47	13299	13533	14.7232	0.788741	0	33.653	12.3569	3496.49	3558.01	3218939	1141	59	5	245	2820	4326	8596	371.683	19.2194	1.62876
500	65	2	11	1	1	1	1	1	2	2	1	0	1	999	1	+	HPV16	+			2020-06-05			5263735	177	18	0	2	28	17529	17754	35.2597	3.58574	0	0.398415	5.57781	3491.91	3536.73	1969670	199	30	0	11	403	4230	4873	105.94	15.9708	0
501	65	1	12	0	1	1	1	1	6	2	2a	0	4a	3	1	-	16vsl	-			2020-06-10			2543337	25	2	0	16	1	5275	5319	10.3071	0.824567	0	6.59654	0.412284	2174.8	2192.94	4604835	128	15	1	66	163	10742	11115	29.1471	3.41568	0.227712
502	78	2	999	0	0	1	1	2	3	2	2b	0	4a	2	0	-	16vvsl	-	Yes	N/A	2019-11-06	2020-02-28		5138640	23	5	4	74	0	7259	7365	4.69331	1.02029	0.816228	15.1002	0	1481.25	1502.88	2083743	22	61	7	192	11	3144	3437	11.0708	30.6963	3.52252
503	48	1	999	1	1	1	1	2	1	1	0	0	1	2	0	-	0	-			2020-06-18			5021368	166	60	1	98	46	7736	8107	34.6646	12.5294	0.208823	20.4646	9.60585	1615.45	1692.93	2207212	315	548	10	230	310	3979	5392	149.646	260.337	4.75068
519	69	1	9	0	0	1	1	2	2	3	0	0	3	2	0	-	0	-			2020-06-19			3150515	890	2	0	0	210	3092	4194	296.216	0.665654	0	0	69.8936	1029.1	1395.88	4013650	557	49	2	58	681	5515	6862	145.518	12.8014	0.522505
522	72	1	14	0	0	1	1	1	3	2	1	0	1	999	1	+	HPV16	+			2020-04-29	2020-05-13		3116976	111	17	0	84	39	8451	8702	37.3413	5.71894	0	28.2583	13.1199	2842.98	2927.42	4100328	699	84	9	173	1156	8787	10908	178.755	21.4813	2.30157
524	54	2	17	0	0	1	1	1	1	2	0	0	1	999	0	+	HPV16	+			2020-03-05			5865664	1666	3	0	8	1169	10203	13049	297.823	0.536295	0	1.43012	208.976	1823.94	2332.71	1333688	250	15	1	18	521	2241	3046	196.556	11.7933	0.786223
527	86	2	13	1	1	0	1	1	1	3	3b	0	4b	2-3	1	-	0	-	Yes	2020-05-20	2020-08-04			5848246	75	0	10	1209	21	7613	8928	13.4473	0	1.79298	216.771	3.76525	1364.99	1600.77	1389195	77	0	12	496	16	2246	2847	58.1202	0	9.0577
530	41	1	12	1	1	0	0	1	0	2	0	0	1	999	0	+	HPV16	+			2020-11-19			1983576	300	1	22	19	216	4464	5022	158.589	0.528629	11.6298	10.044	114.184	2359.8	2654.78	4867456	613	200	71	283	914	5457	7538	132.056	43.0852	15.2952
531	76	1	8	0	1	1	1	1	5	2	1	0	1	999	0	+	HPV16	+			2020-09-07			5182562	862	83	0	0	582	13037	14564	174.407	16.7932	0	0	117.755	2637.75	2946.7	1980232	1972	1014	0	3	919	1367	5275	1044.22	536.935	0
532	61	1	15	0	0	0	0	1	2	3	1	0	2	999	1	+	HPV16	+			2020-11-12			5397622	477	15	0	9	652	14264	15417	92.665	2.91399	0	1.7484	126.662	2771.01	2995	1821417	596	120	3	11	2045	2562	5337	343.113	69.0831	1.72708
533	55	1	15	0	1	1	1	1	1	1	1	0	1	999	0	+	HPV16	+			N/A			6693827	444	5	3	65	625	20113	21255	69.5518	0.783241	0.469945	10.1821	97.9051	3150.67	3329.56	543153	94	4	2	6	521	807	1434	181.47	7.72214	3.86107
537	58	1	17	0	0	1	1	1	1	2	1	0	2	999	0	+	HPV16	+			N/A			3754999	234	125	0	0	4	9480	9843	65.344	34.906	0	0	1.11699	2647.27	2748.64	3442867	377	465	0	4	159	6145	7150	114.821	141.623	0
[truncated: 31 more columns]
